# Supplementary material for: Whole exome sequencing in 75 high-risk families with validation and replication in independent case-control studies identifies TANGO2, OR5H14, and CHAD as new prostate cancer susceptibility genes
Source: Oncotarget. 2016 Nov 26;8(1):1495–507. doi: 10.18632/oncotarget.13646 (PMC5341753; doi:10.18632/oncotarget.13646)
Supplement: Supplementary file 2 [file oncotarget-08-1495-s002.xlsx]

## Sheet: Sheet1
Supplemental Table 1. Characteristics of the FHCRC and PLCO case-control study participants
			FHCRC		PLCO
			Cases	Controls	Cases	Controls
	Variable		n = 1,265	n = 1,230	n = 4,222	n = 2,899
	Age groups (yr)
		35-49	100	106	─	─
		50-54	184	172	─	─
		55-59	316	331	239	215
		60-64	372	323	812	673
		65-69	151	159	1268	852
		70-74	142	139	1166	782
		75-79	─	─	596	323
		80-86	─	─	141	54
	First-degree family history of prostate cancer
		No	989	1092	3657	2623
		Yes	276	138	470	203
		Missing	0	0	95	73
	Gleason score at diagnosis
		2-4	61	─	150	─
		5-6	662	─	2326	─
		7	417	─	1312	─
		8-10	121	─	382	─
		Missing	4	─	52	─
	Stage of disease
		Local	989	─	3694	─
		Regional	246	─	399	─
		Distant	30	─	128	─
		Missing	0	─	1	─
