# Supplementary material for: Whole exome sequencing in 75 high-risk families with validation and replication in independent case-control studies identifies TANGO2, OR5H14, and CHAD as new prostate cancer susceptibility genes
Source: Oncotarget. 2016 Nov 26;8(1):1495–507. doi: 10.18632/oncotarget.13646 (PMC5341753; doi:10.18632/oncotarget.13646)
Supplement: Supplementary file 3 [file oncotarget-08-1495-s003.xlsx]

## Sheet: Sheet1
Supplemental Table 2: Selection characteristics for the 105 variants chosen due to segregation in six or more families.
									VEP Results
CHROM	POS	REF	ALT	Gene	No. Fams	Freq Ratio	MaxCarrierFreq	MinCarrierFreq	Impact	Effect	Gene Name	Transcript ID	Amino Acid Change	SIFT	polyphen
7	56087423	G	A	PSPH	23	NAa	NAa	NAa	MODERATE	NON_SYNONYMOUS_CODING	PSPH	ENST00000437355	R49W	deleterious(0.02)	benign(0.025)
7	105205815	C	A	RINT1	12	4.03673	0.4887	0.3649	MODERATE	NON_SYNONYMOUS_CODING	RINT1	ENST00000257700	L660I	tolerated(0.37)	possibly_damaging(0.891)
5	38407060	C	T	EGFLAM	11	3.92609	0.3469	0.2845	MODERATE	NON_SYNONYMOUS_CODING	EGFLAM	ENST00000322350	T320M	deleterious(0.03)	possibly_damaging(0.704)
5	42797018	A	T	CCDC152	11	3.5	0.3525	0.2661	MODERATE	NON_SYNONYMOUS_CODING	CCDC152	ENST00000361970	E173V	deleterious(0)	probably_damaging(0.996)
12	66597527	A	G	IRAK3	10	2.84409	0.4295	0.3976	MODERATE	NON_SYNONYMOUS_CODING	IRAK3	ENST00000261233	H57R	tolerated(0.12)	possibly_damaging(0.585)
2	111875388	C	T	ACOXL	10	4.9	0.5843	0.3743	MODERATE	NON_SYNONYMOUS_CODING	ACOXL	ENST00000439055	L580F	deleterious(0)	possibly_damaging(0.824)
14	93963563	C	G	UNC79	9	2.93659	0.445	0.345	MODERATE	NON_SYNONYMOUS_CODING	UNC79	ENST00000256339	L100V	deleterious(0)	probably_damaging(0.989)
17	55752389	G	A	MSI2	9	3.19989	0.3534	0.2595	MODERATE	NON_SYNONYMOUS_CODING	MSI2	ENST00000442934	A222T	deleterious(0.04)	probably_damaging(0.971)
2	179628918	C	T	TTN	9	2.98865	0.4624	0.255	MODERATE	NON_SYNONYMOUS_CODING	TTN	ENST00000360870	R3367Q	tolerated(0.15)	possibly_damaging(0.453)
11	120008468	G	C	TRIM29	8	2.49103	0.625	0.4437	MODERATE	NON_SYNONYMOUS_CODING	TRIM29	ENST00000341846	S91C	deleterious(0)	possibly_damaging(0.845)
1	151006691	C	T	PRUNE	8	3.4156	0.5132	0.4112	MODERATE	NON_SYNONYMOUS_CODING	PRUNE	ENST00000368937	A213V	tolerated(0.21)	possibly_damaging(0.559)
1	207958446	C	T	CD46	8	2.42416	0.5363	0.3801	MODERATE	NON_SYNONYMOUS_CODING	CD46	ENST00000441839	A338V	deleterious(0.04)	possibly_damaging(0.705)
14	75515668	T	G	MLH3	8	2.18858	0.6667	0.3688	MODERATE	NON_SYNONYMOUS_CODING	MLH3	ENST00000556257	K231Q	tolerated(0.16)	possibly_damaging(0.627)
16	11785747	G	C	TXNDC11	8	2.52587	0.5135	0.3635	MODERATE	NON_SYNONYMOUS_CODING	TXNDC11	ENST00000283033	H433Q	tolerated(0.51)	possibly_damaging(0.56)
6	41766432	C	CCCCCA	USP49	8	2.51209	0.4694	0.3618	HIGH	FRAME_SHIFT	USP49	ENST00000373006	NA635-636NA	NA	NA
10	105209356	CAG	C	CALHM2	8	3.92666	0.6667	0.3604	HIGH	FRAME_SHIFT	CALHM2	ENST00000369788	NA114NA	NA	NA
17	73520380	C	T	TSEN54	8	2.45714	0.6129	0.3546	MODERATE	NON_SYNONYMOUS_CODING	TSEN54	ENST00000333213	R490W	tolerated(0.06)	possibly_damaging(0.542)
22	32554997	G	A	C22orf42	8	2.50833	0.4577	0.3536	MODERATE	NON_SYNONYMOUS_CODING	C22orf42	ENST00000382097	T69M	tolerated(0.15)	probably_damaging(0.917)
17	42786711	G	A	DBF4B	8	2.07586	0.4343	0.3503	MODERATE	NON_SYNONYMOUS_CODING	DBF4B	ENST00000315005	S20N	deleterious(0.01)	benign(0.08)
5	35667268	G	A	SPEF2	8	2.57265	0.5473	0.3432	MODERATE	NON_SYNONYMOUS_CODING	SPEF2	ENST00000282469	R421H	deleterious(0.01)	probably_damaging(0.926)
22	37866063	G	A	MFNG	8	2.27647	0.5142	0.3309	MODERATE	NON_SYNONYMOUS_CODING	MFNG	ENST00000356998	R302C	deleterious(0)	possibly_damaging(0.89)
3	43388922	C	T	SNRK	8	2.77226	0.4036	0.3265	MODERATE	NON_SYNONYMOUS_CODING	SNRK	ENST00000437827	P185S	deleterious(0.01)	probably_damaging(0.998)
14	24724663	C	T	TGM1	8	2.19708	0.5079	0.2948	MODERATE	NON_SYNONYMOUS_CODING	TGM1	ENST00000559136	V209M	deleterious(0)	probably_damaging(0.994)
4	3516559	C	T	LRPAP1	8	2.22963	0.4121	0.2871	MODERATE	NON_SYNONYMOUS_CODING	LRPAP1	ENST00000500728	V311M	tolerated(0.29)	possibly_damaging(0.437)
7	99627504	C	G	ZKSCAN1	8	4.42647	0.4785	0.2868	MODERATE	NON_SYNONYMOUS_CODING	ZKSCAN1	ENST00000426572	P165A	tolerated(0.08)	probably_damaging(0.966)
14	104559833	C	A	ASPG	7	2.38229	0.7357	0.5405	MODERATE	NON_SYNONYMOUS_CODING	ASPG	ENST00000551170	A3D	tolerated(0.11)	probably_damaging(0.994)
11	26587018	C	T	MUC15	7	2.09343	0.5417	0.4702	MODERATE	NON_SYNONYMOUS_CODING	MUC15	ENST00000281268	D157N	tolerated(1)	possibly_damaging(0.793)
2	242695399	G	A	D2HGDH	7	4.62538	0.6095	0.446	MODERATE	NON_SYNONYMOUS_CODING	D2HGDH	ENST00000445308	A225T	deleterious(0.04)	possibly_damaging(0.774)
1	64089432	G	A	PGM1	7	2.58093	0.5484	0.4273	HIGH	SPLICE_SITE_DONOR	PGM1	ENST00000371083	NA	NA	NA
1	182026052	G	C	ZNF648	7	2.45714	0.5905	0.425	MODERATE	NON_SYNONYMOUS_CODING	ZNF648	ENST00000339948	P365R	deleterious(0.04)	benign(0.154)
8	124238771	A	G	ZHX1-C8ORF76	7	3.20213	0.5658	0.4158	MODERATE	NON_SYNONYMOUS_CODING	ZHX1-C8ORF76	ENST00000357082	F274S	deleterious(0.02)	probably_damaging(0.996)
14	105418381	G	A	AHNAK2	7	7.76625	0.6667	0.4024	MODERATE	NON_SYNONYMOUS_CODING	AHNAK2	ENST00000333244	P1136L	deleterious(0)	probably_damaging(0.999)
14	105420534	C	A	AHNAK2	7	7.336	0.6667	0.4024	MODERATE	NON_SYNONYMOUS_CODING	AHNAK2	ENST00000333244	R418S	deleterious(0)	benign(0.232)
17	39296135	G	A	KRTAP4-6	7	4.9	0.4993	0.3905	MODERATE	NON_SYNONYMOUS_CODING	KRTAP4-6	ENST00000345847	S202F	deleterious(0.01)	unknown(0)
11	5173229	C	T	OR52A1	7	2.68625	0.5571	0.3833	MODERATE	NON_SYNONYMOUS_CODING	OR52A1	ENST00000380367	R124H	deleterious(0.01)	probably_damaging(0.943)
20	62192969	G	A	HELZ2	7	2.65403	0.5048	0.3833	MODERATE	NON_SYNONYMOUS_CODING	HELZ2	ENST00000467148	P2274L	deleterious(0.02)	probably_damaging(0.969)
12	113403675	C	T	OAS3	7	2.49319	0.5367	0.3772	HIGH	STOP_GAINED	OAS3	ENST00000228928	R844*	NA	NA
15	33446302	T	C	FMN1	7	3.5	0.5286	0.3762	MODERATE	NON_SYNONYMOUS_CODING	FMN1	ENST00000320930	S272G	deleterious(0.04)	probably_damaging(0.985)
17	41981843	G	A	MPP2	7	2.18909	0.4619	0.3429	MODERATE	NON_SYNONYMOUS_CODING	MPP2	ENST00000518766	L41F	deleterious(0.03)	benign(0)
14	59950803	C	T	L3HYPDH	7	3.50922	0.644	0.3417	MODERATE	NON_SYNONYMOUS_CODING	L3HYPDH	ENST00000247194	A78T	deleterious(0.01)	probably_damaging(0.998)
11	18387342	A	G	GTF2H1	7	3.0051	0.3905	0.3262	MODERATE	NON_SYNONYMOUS_CODING	GTF2H1	ENST00000530496	I213V	deleterious(0.03)	benign(0.003)
2	26683874	C	T	OTOF	7	3.25405	0.4776	0.3133	MODERATE	NON_SYNONYMOUS_CODING	OTOF	ENST00000403946	R1853Q	tolerated(0.17)	possibly_damaging(0.509)
16	14334126	C	A	MKL2	7	2.21324	0.4313	0.3003	MODERATE	NON_SYNONYMOUS_CODING	MKL2	ENST00000571589	H288Q	tolerated(0.13)	probably_damaging(0.913)
5	16794855	G	A	MYO10	7	4.68556	0.456	0.3	MODERATE	NON_SYNONYMOUS_CODING	MYO10	ENST00000513610	R123W	deleterious(0)	probably_damaging(0.911)
11	73850002	G	C	C2CD3	7	2.21234	0.3893	0.2964	MODERATE	NON_SYNONYMOUS_CODING	C2CD3	ENST00000334126	H240D	deleterious(0.01)	probably_damaging(0.987)
1	43637246	G	C	EBNA1BP2	7	2.9129	0.3044	0.2885	MODERATE	NON_SYNONYMOUS_CODING	EBNA1BP2	ENST00000236051	P76R	deleterious(0.01)	probably_damaging(0.997)
2	219553423	C	G	STK36	7	2.9129	0.5432	0.2861	MODERATE	NON_SYNONYMOUS_CODING	STK36	ENST00000392105	L462V	tolerated(0.08)	probably_damaging(0.969)
19	39734352	C	T	IFNL3	7	2.90572	0.5777	0.2735	MODERATE	NON_SYNONYMOUS_CODING	IFNL3	ENST00000413851	E171K	deleterious(0.05)	possibly_damaging(0.816)
2	153575305	G	T	ARL6IP6	7	2.54856	0.4929	0.2655	MODERATE	NON_SYNONYMOUS_CODING	ARL6IP6	ENST00000326446	R56L	deleterious(0)	possibly_damaging(0.878)
4	3446079	G	T	HGFAC	7	2.50537	0.4531	0.2361	MODERATE	NON_SYNONYMOUS_CODING	HGFAC	ENST00000382774	G214C	deleterious(0.01)	probably_damaging(0.999)
1	182555653	T	G	RNASEL	7	4.57215	0.4884	0.2323	MODERATE	NON_SYNONYMOUS_CODING	RNASEL	ENST00000367559	I97L	deleterious(0.03)	probably_damaging(0.997)
8	82588492	T	C	IMPA1	6	2.0551	0.6218	0.5718	MODERATE	NON_SYNONYMOUS_CODING	IMPA1	ENST00000521979	N104S	deleterious(0.02)	possibly_damaging(0.71)
19	39379770	C	T	SIRT2	6	3.24694	0.5347	0.5347	MODERATE	NON_SYNONYMOUS_CODING	SIRT2	ENST00000392081	R116H	deleterious(0.03)	benign(0.39)
2	32463365	C	A	NLRC4	6	9.26154	0.5824	0.5074	MODERATE	NON_SYNONYMOUS_CODING	NLRC4	ENST00000360906	G786V	deleterious(0.04)	probably_damaging(0.943)
1	22923859	C	A	EPHA8	6	4.23944	0.5992	0.4603	MODERATE	NON_SYNONYMOUS_CODING	EPHA8	ENST00000166244	P607H	deleterious(0.02)	benign(0.432)
4	189060803	T	A	TRIML1	6	2.50833	0.5639	0.4472	MODERATE	NON_SYNONYMOUS_CODING	TRIML1	ENST00000332517	C31S	deleterious(0)	probably_damaging(0.997)
5	166711862	G	A	TENM2	6	4.2	0.6931	0.4431	MODERATE	NON_SYNONYMOUS_CODING	TENM2	ENST00000545108	R7Q	deleterious(0.04)	probably_damaging(0.955)
9	5361143	G	C	PLGRKT	6	2.1759	0.6194	0.4333	MODERATE	NON_SYNONYMOUS_CODING	PLGRKT	ENST00000223864	P86R	deleterious(0)	probably_damaging(1)
11	93103330	C	T	CCDC67	6	3.03296	0.5167	0.4278	MODERATE	NON_SYNONYMOUS_CODING	CCDC67	ENST00000532819	S175F	deleterious(0)	probably_damaging(0.975)
17	59489870	AGGCCTCG	A	C17orf82	6	3.82854	0.5532	0.4167	HIGH	FRAME_SHIFT	C17orf82	ENST00000335108	NA179-181NA	NA	NA
12	124298077	C	T	DNAH10	6	2.07586	0.4875	0.4125	MODERATE	NON_SYNONYMOUS_CODING	DNAH10	ENST00000409039	H1053Y	deleterious(0)	benign(0.003)
18	61322980	C	T	SERPINB3	6	3.44	0.5175	0.4008	MODERATE	NON_SYNONYMOUS_CODING	SERPINB3	ENST00000283752	E362K	tolerated(0.54)	possibly_damaging(0.48)
11	71259816	C	T	KRTAP5-9	6	6.67956	0.4667	0.3972	MODERATE	NON_SYNONYMOUS_CODING	KRTAP5-9	ENST00000528743	P38L	deleterious(0.01)	unknown(0)
17	38519310	C	G	GJD3	6	4600b	0.6278	0.3944	MODERATE	NON_SYNONYMOUS_CODING	GJD3	ENST00000578689	R253P	tolerated(0.23)	possibly_damaging(0.506)
17	15950400	C	T	NCOR1	6	2.39808	0.6292	0.3931	MODERATE	NON_SYNONYMOUS_CODING	NCOR1	ENST00000395849	A813T	deleterious(0)	benign(0.011)
1	45500083	C	T	ZSWIM5	6	2.29582	0.5139	0.3889	MODERATE	NON_SYNONYMOUS_CODING	ZSWIM5	ENST00000359600	V784M	tolerated(0.11)	possibly_damaging(0.675)
11	58919922	G	GGCAGATACTT	FAM111A	6	3.39459	0.3766	0.3766	HIGH	FRAME_SHIFT	FAM111A	ENST00000361723	NA261NA	NA	NA
19	1457002	G	C	APC2	6	4.30132	0.4937	0.3685	MODERATE	NON_SYNONYMOUS_CODING	APC2	ENST00000233607	G323R	deleterious(0.01)	probably_damaging(0.97)
1	109801543	A	G	CELSR2	6	3.02277	0.5353	0.3661	MODERATE	NON_SYNONYMOUS_CODING	CELSR2	ENST00000271332	H1267R	deleterious(0.01)	probably_damaging(0.948)
17	38643441	C	T	TNS4	6	2.13097	0.4792	0.3625	MODERATE	NON_SYNONYMOUS_CODING	TNS4	ENST00000254051	G379S	tolerated(0.08)	probably_damaging(0.994)
3	52384594	A	G	DNAH1	6	4.06	0.4671	0.3599	MODERATE	NON_SYNONYMOUS_CODING	DNAH1	ENST00000420323	D906G	deleterious(0.01)	probably_damaging(0.975)
12	113405328	G	A	OAS3	6	2.0793	0.5464	0.3486	MODERATE	NON_SYNONYMOUS_CODING	OAS3	ENST00000228928	R932Q	tolerated(0.07)	probably_damaging(0.998)
7	128491324	C	T	FLNC	6	3.381	0.3819	0.3486	MODERATE	NON_SYNONYMOUS_CODING	FLNC	ENST00000325888	R1860C	deleterious(0.01)	possibly_damaging(0.737)
7	2317934	G	A	SNX8	6	2.43232	0.4546	0.3474	MODERATE	NON_SYNONYMOUS_CODING	SNX8	ENST00000222990	P34L	deleterious(0.02)	benign(0.161)
8	17612686	A	C	MTUS1	6	2.24326	0.4139	0.3472	MODERATE	NON_SYNONYMOUS_CODING	MTUS1	ENST00000381862	S211A	tolerated(0.19)	probably_damaging(0.976)
12	133503670	T	C	ZNF605	6	10500b	0.5254	0.3468	MODERATE	NON_SYNONYMOUS_CODING	ZNF605	ENST00000360187	Y72C	tolerated(0.3)	probably_damaging(0.987)
12	56737251	C	A	STAT2	6	2.73636	0.4398	0.3463	MODERATE	NON_SYNONYMOUS_CODING	STAT2	ENST00000314128	Q826H	tolerated(0.06)	possibly_damaging(0.746)
22	42322281	C	A	TNFRSF13C	6	3.13333	0.5833	0.3444	MODERATE	NON_SYNONYMOUS_CODING	TNFRSF13C	ENST00000291232	G64V	deleterious(0.02)	probably_damaging(0.977)
21	34969609	C	A	CRYZL1	6	4.816	0.3667	0.3444	MODERATE	NON_SYNONYMOUS_CODING	CRYZL1	ENST00000441940	V35L	deleterious(0.02)	benign(0.161)
13	21751164	C	T	MRP63	6	3.03828	0.4389	0.3417	MODERATE	NON_SYNONYMOUS_CODING	MRP63	ENST00000309594	R37C	deleterious(0)	probably_damaging(0.911)
14	39818076	A	G	CTAGE5	6	2.31538	0.6744	0.3411	MODERATE	NON_SYNONYMOUS_CODING	RP11-407N17.3	ENST00000553728	R1250G	deleterious(0.01)	benign(0.283)
13	101020733	G	T	PCCA	6	2.61739	0.4429	0.3381	MODERATE	NON_SYNONYMOUS_CODING	PCCA	ENST00000458283	V4F	tolerated(0.11)	possibly_damaging(0.569)
2	120439282	C	T	TMEM177	6	2.45714	0.5778	0.3306	HIGH	STOP_GAINED	TMEM177	ENST00000424086	R285*	NA	NA
16	28837687	G	A	ATXN2L	6	2.4451	0.4278	0.3306	MODERATE	NON_SYNONYMOUS_CODING	ATXN2L	ENST00000565971	V67I	deleterious(0.02)	probably_damaging(0.976)
13	47345630	C	T	ESD	6	2.17913	0.4389	0.3292	MODERATE	NON_SYNONYMOUS_CODING	ESD	ENST00000378697	G228D	tolerated(0.07)	probably_damaging(0.981)
22	42914033	T	C	RRP7A	6	2.21324	0.4653	0.3264	MODERATE	NON_SYNONYMOUS_CODING	RRP7A	ENST00000323013	N65S	deleterious(0.02)	benign(0.237)
5	38904082	T	C	OSMR	6	2.42685	0.5833	0.3222	MODERATE	NON_SYNONYMOUS_CODING	OSMR	ENST00000274276	Y364H	deleterious(0)	benign(0.32)
9	104335619	T	C	GRIN3A	6	2.07586	0.4208	0.3125	MODERATE	NON_SYNONYMOUS_CODING	GRIN3A	ENST00000361820	N1062S	deleterious(0.03)	possibly_damaging(0.897)
19	50338843	C	G	MED25	6	4.38834	0.4921	0.3115	MODERATE	NON_SYNONYMOUS_CODING	MED25	ENST00000593767	S58R	deleterious(0)	unknown(0)
8	133899575	G	A	TG	6	2.04068	0.3611	0.3111	MODERATE	NON_SYNONYMOUS_CODING	TG	ENST00000377869	G653D	deleterious(0)	probably_damaging(0.999)
2	108910751	G	A	SULT1C2	6	2.05812	0.475	0.3042	MODERATE	NON_SYNONYMOUS_CODING	SULT1C2	ENST00000438339	R73Q	deleterious(0.03)	possibly_damaging(0.851)
19	18502861	C	T	LRRC25	6	2.04762	0.4083	0.2986	MODERATE	NON_SYNONYMOUS_CODING	LRRC25	ENST00000595840	C285Y	deleterious(0.03)	possibly_damaging(0.732)
7	99817878	C	T	PVRIG	6	4.154	0.5528	0.2972	MODERATE	NON_SYNONYMOUS_CODING	PVRIG	ENST00000317271	T87M	deleterious(0.05)	benign(0.056)
4	159161483	A	T	TMEM144	6	2.22963	0.3571	0.2849	MODERATE	NON_SYNONYMOUS_CODING	TMEM144	ENST00000296529	I239F	deleterious(0)	probably_damaging(0.996)
15	33359950	C	G	FMN1	6	2.0831	0.4837	0.2833	MODERATE	NON_SYNONYMOUS_CODING	FMN1	ENST00000558197	E46Q	deleterious(0.04)	possibly_damaging(0.636)
15	65116390	C	A	PIF1	6	4.9	0.7131	0.2766	HIGH	STOP_GAINED	PIF1	ENST00000268043	E49*	NA	NA
1	210415570	C	T	SERTAD4	6	2.05812	0.4163	0.2714	MODERATE	NON_SYNONYMOUS_CODING	SERTAD4	ENST00000367012	T320I	tolerated(0.13)	possibly_damaging(0.631)
1	207680070	C	T	CR1	6	2.70645	0.4167	0.2708	MODERATE	NON_SYNONYMOUS_CODING	CR1	ENST00000529814	R81C	tolerated(0.05)	probably_damaging(0.937)
1	11333812	C	T	UBIAD1	6	2.37524	0.4917	0.2583	MODERATE	NON_SYNONYMOUS_CODING	UBIAD1	ENST00000376804	S75F	tolerated(0.59)	possibly_damaging(0.574)
11	93844087	G	A	HEPHL1	6	3.01603	0.4125	0.2569	MODERATE	NON_SYNONYMOUS_CODING	HEPHL1	ENST00000315765	E1022K	tolerated(0.19)	possibly_damaging(0.505)
1	208390903	G	T	PLXNA2	6	2.58	0.2736	0.2458	MODERATE	NON_SYNONYMOUS_CODING	PLXNA2	ENST00000367033	S122Y	deleterious(0.01)	possibly_damaging(0.806)
4	55127448	G	A	PDGFRA	6	2.04068	0.4208	0.2375	MODERATE	NON_SYNONYMOUS_CODING	PDGFRA	ENST00000508170	G79D	deleterious(0)	probably_damaging(0.976)
22	40075733	C	A	CACNA1I	6	2.04375	0.3444	0.2361	MODERATE	NON_SYNONYMOUS_CODING	CACNA1I	ENST00000404898	L1766M	tolerated(0.08)	possibly_damaging(0.654)
2	239038829	C	G	ESPNL	6	2.70959	0.4056	0.2264	MODERATE	NON_SYNONYMOUS_CODING	ESPNL	ENST00000409169	Q448E	tolerated(0.06)	possibly_damaging(0.589)
1	92200437	T	C	TGFBR3	6	2.93659	0.3264	0.2046	MODERATE	NON_SYNONYMOUS_CODING	TGFBR3	ENST00000465892	H155R	tolerated(0.39)	possibly_damaging(0.568)
aNot calculated since the variant was assumed to be a false positive that passed our QC metrics
bPopulation frequence was zero.
