# Supplementary material for: Whole exome sequencing in 75 high-risk families with validation and replication in independent case-control studies identifies TANGO2, OR5H14, and CHAD as new prostate cancer susceptibility genes
Source: Oncotarget. 2016 Nov 26;8(1):1495–507. doi: 10.18632/oncotarget.13646 (PMC5341753; doi:10.18632/oncotarget.13646)
Supplement: Supplementary file 4 [file oncotarget-08-1495-s004.xlsx]

## Sheet: Sheet1
Supplemental Table 3. Association results for the 341 variants in the FHCRC study of 1,265 prostate cancer cases and 1,230 controls
Variant					Cases (n = 1265)		Controls (n = 1230)			95% Confidence Interval
(Chr:Position)	rsID	Gene	Ref	Alt	Ref/Ref	Alt +	Ref/Ref	Alt +	ORa	lower CI	upper CI	P
19:11486354	rs146815699	SWSAP1	C	A	1224	32	1209	12	2.60748	1.33505	5.09266	0.0050158
17:46805705	rs138213197	HOXB13	C	T	1246	18	1220	3	5.6847	1.66937	19.3581	0.00544189
2:242695399	rs146578303	D2HGDH	G	A	1228	31	1212	13	2.37065	1.23308	4.55769	0.00964801
17:48542714	rs144030994	CHAD	G	T	1242	18	1216	5	3.50952	1.29833	9.48659	0.0133404
1:22923859	rs144329757	EPHA8	C	A	898	23	841	8	2.69762	1.19855	6.07161	0.0165058
22:20024596	rs186875212	TANGO2	C	G	1228	35	1208	18	1.92556	1.08343	3.42225	0.0255445
6:32946119	rs55952113	BRD2	G	C	1250	10	1220	2	4.99087	1.0895	22.8627	0.0384195
22:50873415	rs114588174	PPP6R2	G	A	1230	26	1213	13	2.02034	1.03201	3.9552	0.0401813
3:97868404	rs112084609	OR5H14	A	G	1230	32	1209	17	1.85208	1.02232	3.3553	0.0420744
2:219553423	rs45586733	STK36	C	G	1206	45	1193	28	1.58479	0.981404	2.55915	0.0596743
11:58919922	TMP_ESP_11_58919922&COSM429323	FAM111A	G	GGCAGATACTT	1232	33	1210	19	1.71904	0.971497	3.04181	0.0627933
3:52384594	rs61734644	DNAH1	A	G	1244	19	1219	9	2.08747	0.939573	4.63776	0.0707733
19:44153248	rs138492321	PLAUR	T	C	1234	16	1211	7	2.19508	0.897793	5.36693	0.0847796
16:1265315	rs148651456	CACNA1H	G	A	1135	23	1100	12	1.85554	0.917342	3.75325	0.0854465
1:182555653	rs56250729	RNASEL	T	G	1232	29	1212	17	1.69623	0.926479	3.10551	0.0868081
9:104335619	rs71509734	GRIN3A	T	C	1228	34	1206	21	1.60461	0.925331	2.78253	0.0922476
19:38877309	rs183879202	GGN	G	A	1231	21	1209	12	1.79052	0.875502	3.66185	0.110548
13:46808396	rs190967213	LRRC63	C	G	1250	7	1221	2	3.54302	0.734175	17.0981	0.115215
22:38111897	rs143157673	TRIOBP	C	T	1233	20	1209	11	1.7966	0.856327	3.76933	0.121211
19:49132655	rs151205532	SPHK2	C	G	1237	10	1217	4	2.49121	0.778454	7.97236	0.124055
12:113403675	rs61942233	OAS3	C	T	1214	47	1197	32	1.42815	0.904171	2.25579	0.126503
8:27398092	rs148997097	EPHX2	C	T	1251	10	1225	4	2.46294	0.768114	7.89738	0.129471
2:25384048	rs28932472	POMC	G	C	1244	10	1219	4	2.44733	0.764582	7.8336	0.131616
19:57838058	rs150392165	ZNF543	G	A	1233	17	1210	9	1.86433	0.826517	4.20526	0.133389
17:59924572	rs4988345	BRIP1	G	A	1244	17	1217	9	1.85475	0.822702	4.18147	0.136376
6:17781508	rs201386556	KIF13A	T	G	1233	21	1212	12	1.71779	0.841097	3.50828	0.137545
8:113364697	rs139786530	CSMD3	T	C	1255	7	1224	2	3.28914	0.681352	15.8779	0.138261
8:133899575	rs2069548	TG	G	A	1227	36	1203	24	1.47816	0.87574	2.49499	0.143418
17:55752389	rs116924898	MSI2	G	A	1226	37	1204	25	1.46547	0.87603	2.45151	0.14545
1:11333812	rs114000606	UBIAD1	C	T	1211	33	1196	22	1.49515	0.866093	2.5811	0.14877
7:43540840	rs116945469	HECW1	GT	AC	1240	22	1215	13	1.66007	0.831777	3.31318	0.150559
2:24483979	rs41281485	ITSN2	C	G	1229	26	1207	16	1.58485	0.845265	2.97157	0.151055
4:159161483	rs62335898	TMEM144	A	T	1231	32	1206	21	1.48874	0.852975	2.59837	0.161411
18:61310424	rs147400549	SERPINB4	T	A	1254	11	1222	5	2.13197	0.737482	6.16328	0.162191
1:89655720	rs41296177	GBP4	C	T	1244	20	1215	12	1.66987	0.811893	3.43452	0.163441
6:135732649	rs41288013	AHI1	T	C	1246	16	1219	9	1.78933	0.786641	4.07009	0.16525
11:93844087	rs139585459	HEPHL1	G	A	1244	20	1215	12	1.65106	0.802538	3.39674	0.1731
11:55339848	rs118070041	OR4C16	A	G	1241	23	1213	14	1.59129	0.814432	3.10918	0.174042
1:31896645	rs143577376	SERINC2	G	T	1251	6	1221	2	3.00289	0.604537	14.9161	0.178772
10:75187395	rs150492078	MSS51	G	A	1237	13	1208	7	1.82341	0.724386	4.58985	0.20217
7:100319633	rs62483572	EPO	G	A	1236	17	1209	10	1.66455	0.75846	3.6531	0.203875
4:178283446	rs36005630	NEIL3	G	T	1251	13	1219	7	1.81218	0.720114	4.56036	0.20672
19:51329146	rs113529853	KLK15	C	T	1243	10	1216	5	2.00088	0.680825	5.88041	0.207308
14:75515668	rs28756981	MLH3	T	G	1210	48	1182	36	1.32011	0.850089	2.05002	0.216193
12:124297903	rs118146260	DNAH10	C	T	1242	17	1210	10	1.64202	0.748157	3.60382	0.216261
1:226173167	rs193190607	SDE2	A	T	1239	10	1216	5	1.97379	0.671681	5.80014	0.216331
5:81608563	rs61740965	ATP6AP1L	T	C	1241	23	1207	15	1.50718	0.781777	2.90568	0.220613
7:129948221	rs145012020	CPA4	G	A	1250	14	1219	8	1.72486	0.720405	4.12982	0.221036
16:21245101	rs143428829	ANKS4B	G	C	1231	24	1208	16	1.48794	0.785437	2.81878	0.222816
12:123285957	rs148126897	CCDC62	G	A	1237	14	1214	8	1.71749	0.717047	4.11376	0.224892
19:45375164	rs41290104	PVRL2	C	T	1222	10	1197	5	1.94691	0.662409	5.72223	0.225819
10:95123803	rs142449029	MYOF	G	A	1237	4	1211	1	3.85654	0.429961	34.5912	0.227863
2:219146737	rs35041266	TMBIM1	G	A	1213	10	1187	5	1.93747	0.659389	5.69282	0.229097
11:93103330	rs34205920	CCDC67	C	T	1237	24	1208	16	1.47929	0.7811	2.80157	0.229464
20:62192969	rs41283020	HELZ2	G	A	1241	24	1212	16	1.45841	0.770394	2.76087	0.246513
9:38397154	rs61741825	ALDH1B1	T	C	1235	26	1207	18	1.41949	0.773173	2.6061	0.258448
5:149460542	rs56048668	CSF1R	A	C	1242	21	1214	14	1.46981	0.743404	2.90601	0.268128
8:82588492	rs204781	IMPA1	T	C	1155	57	1162	46	1.25135	0.840455	1.86312	0.269555
17:80543936	rs138822262	FOXK2	C	T	1237	13	1206	8	1.62918	0.67212	3.94903	0.279948
10:116091629	rs117043677	AFAP1L2	T	C	1240	22	1212	15	1.43329	0.739508	2.77797	0.286343
11:18387342	rs61754646	GTF2H1	A	G	1226	27	1205	19	1.38042	0.762629	2.49867	0.286931
17:38416827	rs142659099	WIPF2	G	A	1219	18	1198	12	1.47577	0.706751	3.08156	0.300192
4:55127448	rs36035373	PDGFRA	G	A	1218	36	1194	27	1.30586	0.787362	2.1658	0.30122
19:39915662	rs202077408	PLEKHG2	G	C	1242	17	1207	11	1.49419	0.696257	3.20658	0.302665
12:66597527	rs35239505	IRAK3	A	G	1207	48	1183	38	1.24557	0.806746	1.92308	0.321727
1:109801543	rs138543788	CELSR2	A	G	1225	38	1200	29	1.27895	0.783326	2.08816	0.32529
2:95976203	rs35516857	KCNIP3	G	A	1250	10	1222	6	1.64079	0.593619	4.53524	0.339782
17:75208179	rs138920965	SEC14L1	C	T	1251	6	1220	3	1.95729	0.487694	7.85527	0.343545
5:156533730	rs147827860	HAVCR2	G	A	1244	11	1215	7	1.57842	0.608971	4.09118	0.34759
11:92577352	rs200032318	FAT3	G	A	1250	14	1220	9	1.49616	0.644429	3.4736	0.348488
11:72084037	rs143097446	CLPB	C	T	1236	27	1208	20	1.31789	0.734706	2.36398	0.354505
22:37866063	rs8192548	MFNG	G	A	1201	54	1182	44	1.21128	0.806501	1.81922	0.355658
1:23847537	rs116694174	E2F2	G	A	1246	10	1210	6	1.6077	0.581974	4.44126	0.359759
5:68804987	rs147125035	OCLN	C	G	1225	33	1200	25	1.27579	0.753467	2.1602	0.364686
5:42797018	rs139741095	CCDC152	A	T	1236	22	1206	16	1.34705	0.703456	2.57946	0.368773
12:124298077	rs117037408	DNAH10	C	T	1209	48	1186	39	1.21092	0.786836	1.86358	0.384262
21:34969609	rs111332667	CRYZL1	C	A	1235	22	1204	16	1.33044	0.694684	2.54804	0.389146
6:121401996	rs56300302	TBC1D32	T	G	1219	44	1193	35	1.21945	0.776237	1.91573	0.389305
3:133496032	rs121918677	TF	G	A	1246	16	1213	11	1.39365	0.643178	3.01979	0.400164
7:2317934	rs117886084	SNX8	G	A	1215	33	1188	26	1.24838	0.741385	2.10209	0.404031
9:139409976	rs138504021	NOTCH1	C	T	1259	4	1226	2	2.058	0.375298	11.2853	0.40584
9:21304891	rs140371188	IFNA5	C	G	1250	11	1219	7	1.48999	0.574985	3.86109	0.411747
4:52942986	rs139687172	SPATA18	G	A	1240	22	1210	16	1.31231	0.685237	2.51323	0.412322
17:6919942	rs144785166	C17orf49	C	T	1259	4	1225	2	1.96878	0.35947	10.7828	0.434946
8:105367264	rs62620995	DCSTAMP	C	T	1221	42	1196	34	1.19819	0.756134	1.89868	0.44141
12:124333367	rs75173589	DNAH10	G	A	1225	35	1198	28	1.21845	0.735993	2.01717	0.44238
2:101622522	rs148028338	RPL31	C	A	1253	4	1223	2	1.94514	0.355294	10.6491	0.443075
17:41243509	rs28897689	BRCA1	T	C	1238	20	1206	15	1.29609	0.659606	2.54673	0.451723
15:42148796	rs200163654	SPTBN5	T	A	1242	22	1210	17	1.27468	0.672602	2.41569	0.456843
14:105418381	rs201832586	AHNAK2	G	A	1243	21	1213	16	1.28228	0.665594	2.47033	0.457365
5:38407060	rs138323038	EGFLAM	C	T	1218	41	1196	34	1.18995	0.749692	1.88876	0.460642
7:122338071	rs113127267	RNF133	A	G	1249	15	1217	11	1.34234	0.613313	2.93796	0.461311
7:23731208	TMP_ESP_7_23731208	FAM221A	TG	T	1235	19	1204	14	1.29432	0.645151	2.59669	0.467701
5:16794855	rs61743057	MYO10	G	A	1226	29	1191	23	1.2271	0.705442	2.1345	0.468715
11:65386404	rs200692281	PCNXL3	A	C	1240	21	1206	16	1.27243	0.660251	2.45223	0.471668
2:179628918	rs34819099	TTN	C	T	1217	45	1191	38	1.1734	0.755227	1.82313	0.476922
2:220078006	rs145526996	ABCB6	C	T	1242	17	1214	13	1.29686	0.626694	2.68369	0.483569
4:25370763	TMP_ESP_4_25370763	ZCCHC4	GC	G	1254	5	1222	3	1.66971	0.39667	7.0283	0.484509
2:231729802	rs149334809	ITM2C	C	T	1183	17	1166	13	1.29301	0.624619	2.67665	0.48879
17:8046147	rs12937495	PER1	C	T	1228	11	1203	8	1.37972	0.551872	3.44939	0.491147
20:57767683	rs183636700	ZNF831	C	A	1233	32	1202	26	1.20123	0.710843	2.02993	0.493378
1:228559450	rs186870748	OBSCN	G	A	1221	29	1203	24	1.20331	0.695899	2.08069	0.507725
1:208390903	rs142871447	PLXNA2	G	T	1239	24	1210	19	1.21418	0.66091	2.23061	0.531715
17:76993649	rs144060377	CANT1	C	T	1250	10	1221	7	1.34302	0.50879	3.54507	0.551498
17:41981843	rs146406851	MPP2	G	A	1225	34	1193	28	1.16246	0.699967	1.93053	0.560803
5:54593201	rs144225273	DHX29	T	G	1242	13	1214	10	1.27741	0.556846	2.9304	0.563302
14:93963563	rs79866114	UNC79	C	G	1209	45	1186	39	1.13675	0.734557	1.75916	0.565083
14:105420534	rs41307096	AHNAK2	C	A	1241	21	1210	17	1.20643	0.633015	2.29926	0.568461
20:2464234	rs146214742	ZNF343	G	A	1241	21	1213	17	1.20638	0.632691	2.30025	0.568828
11:30953348	rs147574605	DCDC5	C	A	1248	13	1218	10	1.26753	0.553327	2.90359	0.575085
4:8229378	rs139890356	SH3TC1	C	T	1244	16	1216	13	1.23073	0.588879	2.57215	0.580953
17:59485758	rs61751978	TBX2	C	T	1234	31	1202	26	1.15916	0.683604	1.96555	0.583565
22:21989008	rs76336942	CCDC116	C	G	1225	36	1193	31	1.14574	0.703534	1.86589	0.584537
15:73615084	rs140402087	HCN4	G	A	1241	7	1208	5	1.37155	0.433497	4.33946	0.590843
16:28837687	rs117987062	ATXN2L	G	A	1220	25	1199	21	1.17408	0.652955	2.1111	0.591899
18:706504	rs149538192	ENOSF1	T	C	1242	14	1214	11	1.24019	0.559818	2.74745	0.595812
6:65300775	rs147641443	EYS	T	A	1244	7	1222	5	1.36382	0.430789	4.31769	0.597693
3:113765459	rs138852073	KIAA1407	G	T	1234	27	1202	23	1.16255	0.662112	2.04124	0.599998
21:43897478	rs138007679	RSPH1	A	C	1244	20	1211	16	1.19015	0.613089	2.31037	0.606998
16:1748853	rs142558533	HN1L	G	A	1250	9	1214	7	1.29507	0.479839	3.49535	0.609759
17:4443688	rs76606292	MYBBP1A	C	T	1243	13	1214	10	1.2369	0.538361	2.84183	0.616404
15:33359950	rs141655944	FMN1	C	G	1225	37	1198	32	1.12799	0.697695	1.82365	0.623182
9:22447071	rs140509678	DMRTA1	C	T	1244	18	1214	15	1.18474	0.593677	2.36425	0.630608
4:6303849	rs56002719	WFS1	A	T	1247	17	1215	14	1.18488	0.580998	2.41644	0.640815
5:149240492	rs138315990	PDE6A	C	A	1215	8	1182	6	1.28247	0.443064	3.71215	0.646387
18:77896253	rs75868400	ADNP2	G	A	1244	19	1213	16	1.16865	0.59752	2.28567	0.64886
22:28196476	rs200030766	MN1	C	T	1235	7	1203	5	1.30417	0.412046	4.12782	0.65145
11:5173229	rs147169118	OR52A1	C	T	1216	43	1191	38	1.10732	0.710162	1.72657	0.652865
1:33160912	rs41265855	SYNC	G	A	1234	17	1202	14	1.17584	0.576451	2.39849	0.656048
1:207680070	rs11587944	CR1	C	T	1202	36	1188	32	1.11589	0.688002	1.80989	0.656764
11:65147013	rs78829599	SLC25A45	C	T	1246	15	1210	12	1.18696	0.552484	2.55007	0.660459
1:151006691	rs138602074	PRUNE	C	T	1207	48	1177	44	1.09286	0.719428	1.66013	0.677209
9:95840259	rs61755326	SUSD3	C	T	1242	21	1206	18	1.13781	0.602484	2.1488	0.690632
1:207958446	rs35366573	CD46	C	T	1207	48	1182	44	1.08222	0.712861	1.64296	0.710673
9:5361143	rs72703655	PLGRKT	G	C	1210	50	1183	45	1.07929	0.71551	1.62802	0.715998
16:2049631	rs144186452	ZNF598	G	A	1231	26	1196	23	1.10962	0.629028	1.95741	0.719453
12:56737251	rs2229363	STAT2	C	A	1228	26	1195	23	1.1082	0.628363	1.95446	0.722662
17:59489870	rs201168857	C17orf82	AGGCCTCG	A	1233	31	1200	28	1.09455	0.651751	1.8382	0.732683
19:56459410	rs61738689	NLRP8	G	A	1239	18	1205	16	1.1241	0.569759	2.21779	0.7358
3:38390048	rs116150323	XYLB	T	G	1240	13	1216	11	1.14812	0.511597	2.57661	0.737689
14:71197570	rs147509181	MAP3K9	T	A	1251	4	1222	3	1.28894	0.287288	5.78292	0.740336
12:57569339	rs35890409	LRP1	G	A	1239	18	1212	16	1.12178	0.568398	2.21393	0.740418
16:14334126	rs75963814	MKL2	C	A	1225	38	1194	34	1.08243	0.676215	1.73266	0.741412
15:101718677	rs148193087	CHSY1	A	G	1246	16	1215	14	1.12721	0.547307	2.32157	0.745295
9:136031315	rs117595304	GBGT1	T	C	1235	17	1209	15	1.12052	0.556385	2.25666	0.750044
9:82267611	rs41307447	TLE4	G	C	1242	15	1215	13	1.12792	0.533999	2.38241	0.752362
16:88782050	rs61745086	PIEZO1	G	A	1237	23	1203	20	1.10233	0.601594	2.01986	0.752523
10:124377766	rs140113910	DMBT1	G	A	1257	6	1224	5	1.20845	0.366751	3.9819	0.755633
2:63631285	rs61734466	WDPCP	C	G	1234	26	1196	23	1.09065	0.618145	1.92434	0.764533
8:133881996	rs116340633	TG	G	A	1229	34	1198	31	1.07634	0.656761	1.76396	0.770393
17:42786711	rs34159181	DBF4B	G	A	1206	47	1173	43	1.06473	0.697949	1.62427	0.770981
6:42044847	rs189994370	TAF8	G	C	1242	18	1212	16	1.10183	0.5589	2.17216	0.77947
16:85743906	rs141454251	C16orf74	T	A	1220	33	1193	30	1.07413	0.650175	1.77454	0.780092
8:18080115	rs5030839	NAT1	C	T	1256	6	1223	5	1.17769	0.357849	3.8758	0.787847
11:71259816	rs12791610	KRTAP5-9	C	T	1248	17	1211	15	1.09974	0.546364	2.21361	0.789944
14:39717265	rs149735010	MIA2	A	G	1252	5	1222	4	1.18616	0.31681	4.44103	0.799919
9:139101101	rs55964657	QSOX2	G	A	1250	15	1214	13	1.09951	0.520236	2.3238	0.803776
3:124117557	rs61745397	KALRN	T	A	1254	9	1220	8	1.12515	0.431617	2.9331	0.809386
4:113359702	rs34677416	ALPK1	G	A	1224	38	1192	35	1.05909	0.664056	1.68912	0.809516
2:150432256	rs147370143	MMADHC	A	G	1246	8	1216	7	1.12899	0.407353	3.129	0.815561
1:226822380	rs41268733	ITPKB	G	C	1258	6	1223	5	1.15224	0.350231	3.79081	0.815585
16:57413660	rs62037084	CX3CL1	C	T	1230	24	1204	22	1.07117	0.596782	1.92266	0.81781
4:122765152	rs111442398	BBS7	T	C	1243	7	1216	6	1.13607	0.380325	3.39355	0.819264
7:97482484	rs61733327	ASNS	G	A	1256	7	1219	6	1.13539	0.379945	3.3929	0.820158
17:18923027	rs61741107	SLC5A10	G	A	1236	23	1204	21	1.06683	0.586989	1.93893	0.831927
8:52321966	rs201280324	PXDNL	G	A	1231	24	1203	22	1.0628	0.592195	1.90739	0.838254
11:73850002	rs72984881	C2CD3	G	C	1221	40	1189	37	1.0483	0.665322	1.65173	0.838865
16:1867190	rs61729103	HAGH	C	T	1243	8	1215	7	1.09855	0.396571	3.04312	0.85652
11:26587018	rs35317037	MUC15	C	T	1230	32	1197	30	1.04767	0.632247	1.73604	0.856598
2:238678616	rs147429046	LRRFIP1	G	A	1247	11	1216	10	1.08123	0.456972	2.55829	0.858925
12:106632873	rs118008684	CKAP4	A	C	1218	45	1183	43	1.03789	0.677505	1.58997	0.864317
2:32640038	rs150426823	BIRC6	A	C	1244	11	1208	10	1.0737	0.453742	2.54071	0.871458
1:210415570	rs138733991	SERTAD4	C	T	1238	26	1203	24	1.04621	0.597	1.83344	0.874591
12:113405328	rs61732395	OAS3	G	A	1232	31	1195	29	1.03557	0.619966	1.72979	0.893773
8:144942300	rs191533123	EPPK1	C	T	1245	18	1211	17	1.04188	0.53395	2.03301	0.904245
10:118960774	rs140325655	KCNK18	T	C	1235	26	1199	25	1.03116	0.591587	1.79736	0.913802
20:61050570	rs113068438	GATA5	T	C	1244	17	1212	16	1.03708	0.521258	2.06334	0.917382
7:105656471	rs143495908	CDHR3	G	A	1247	16	1213	15	1.03517	0.508715	2.10644	0.924028
7:34125622	rs10249320	BMPER	C	T	1237	26	1204	25	1.02192	0.586163	1.78162	0.939054
13:101020733	rs61749895	PCCA	G	T	1166	26	1158	25	1.01535	0.582087	1.77111	0.957199
5:179298526	rs145113784	TBC1D9B	C	T	1246	12	1215	11	1.02234	0.448506	2.33034	0.95809
19:643250	rs138373700	FGF22	G	A	1243	3	1218	3	1.01567	0.204107	5.05412	0.984851
19:1457002	rs143870588	APC2	G	C	1210	39	1175	38	1.00393	0.637011	1.58221	0.986502
2:207175476	rs36095066	ZDBF2	G	T	1239	22	1206	21	1.00379	0.548319	1.83761	0.990213
13:47345630	rs15303	ESD	C	T	1211	44	1180	43	1.00077	0.652003	1.5361	0.997189
17:74274071	rs143270448	QRICH2	G	A	1246	7	1205	7	0.993211	0.346777	2.84467	0.989876
11:57509397	rs185768359	C11orf31	A	T	1246	12	1210	12	0.986555	0.440705	2.20848	0.973736
11:7064447	rs76670455	NLRP14	C	T	1259	2	1226	2	0.967386	0.135541	6.90445	0.973621
11:120008468	rs1670195	TRIM29	G	C	1192	37	1153	36	0.98881	0.620327	1.57618	0.962269
19:5220098	rs142918634	PTPRS	C	T	1256	5	1219	5	0.967857	0.278943	3.35821	0.95895
18:74622634	rs199817061	ZNF236	C	T	1263	NA	1223	1	9.21547e-06	2.01973e-173	4.20477e+162	0.953059
19:51841348	rs200590126	VSIG10L	C	G	1245	15	1204	15	0.978153	0.475742	2.01114	0.952104
1:92200437	rs41286789	TGFBR3	T	C	1248	13	1215	13	0.975803	0.450012	2.11592	0.95054
8:11708421	rs148117767	CTSB	G	A	1219	6	1185	6	0.962207	0.309043	2.99584	0.946993
17:61601584	rs138601922	KCNH6	A	G	1225	18	1192	18	0.977709	0.50573	1.89017	0.946562
12:111856506	rs183913232	SH2B3	G	T	978	18	961	18	0.977374	0.504948	1.8918	0.945849
10:129907173	rs139279267	MKI67	T	G	1244	17	1209	17	0.975476	0.495368	1.9209	0.942747
16:11781741	rs79362431	TXNDC11	G	C	1248	12	1212	12	0.96849	0.432947	2.16648	0.937874
7:44148572	rs376965157	AEBP1	CTGAG	C	1242	20	1206	20	0.973011	0.520492	1.81895	0.931693
16:67412588	rs139328142	LRRC36	G	A	1256	3	1215	3	0.932084	0.187346	4.6373	0.931533
18:10487822	rs200082076	APCDD1	C	A	1260	2	1227	2	0.911186	0.127691	6.50211	0.926091
19:39379770	rs144373891	SIRT2	C	T	1221	28	1184	28	0.972508	0.572125	1.65309	0.917971
1:157805673	rs142870154	CD5L	C	A	1253	7	1223	7	0.94238	0.328797	2.701	0.912039
2:110065896	rs192679474	SH3RF3	C	T	1244	20	1209	20	0.964549	0.515851	1.80354	0.910001
17:15950400	rs61753149	NCOR1	C	T	1231	30	1197	30	0.970799	0.581326	1.62121	0.909816
6:31686943	rs11575848	LY6G6C	C	T	1225	15	1193	16	0.940819	0.46227	1.91477	0.866377
11:58170712	rs138976101	OR5B3	C	T	1245	16	1210	17	0.940023	0.472242	1.87117	0.860219
7:84651849	rs141893504	SEMA3D	G	T	1254	10	1218	11	0.923507	0.389587	2.18915	0.856596
15:31202961	rs150393409	FAN1	G	A	1239	24	1200	25	0.947994	0.537924	1.67067	0.853438
5:110436345	rs142088179	WDR36	AT	CC	1224	38	1185	38	0.957346	0.605897	1.51265	0.851846
21:33651069	rs11701322	MIS18A	G	C	1213	21	1183	22	0.938322	0.512789	1.71698	0.836398
1:82417696	rs141619218	LPHN2	A	G	1247	18	1207	19	0.929852	0.485247	1.78183	0.82651
2:108910751	rs17036058	SULT1C2	G	A	1219	44	1179	45	0.951039	0.622272	1.4535	0.816572
17:39296135	rs28405099	KRTAP4-6	G	A	1214	46	1173	47	0.948335	0.626082	1.43646	0.802281
1:43637246	rs11559316	EBNA1BP2	G	C	1233	24	1204	25	0.927381	0.526211	1.63439	0.794278
6:41766432	rs201338884	USP49	C	CCCCCA	1217	38	1181	39	0.941177	0.59754	1.48243	0.793674
14:94914667	rs61738925	SERPINA11	G	A	1252	10	1211	11	0.890539	0.376349	2.10725	0.791933
6:117246670	rs146115506	RFX6	G	C	1254	9	1217	10	0.884666	0.357828	2.18718	0.79074
2:127808046	rs138047593	BIN1	T	C	1208	39	1171	40	0.937494	0.59842	1.46869	0.778097
3:127872469	rs76829052	EEFSEC	C	A	1252	8	1218	9	0.869588	0.334053	2.26366	0.774673
9:135523933	rs143806652	DDX31	C	T	1248	11	1214	12	0.885353	0.388337	2.01848	0.772123
10:75675086	rs72816325	PLAU	T	C	1250	10	1216	11	0.879639	0.371851	2.08085	0.770344
7:72727317	TMP_ESP_7_72727317	TRIM50	AC	A	1248	7	1219	8	0.857389	0.309405	2.3759	0.767325
11:108175463	rs1801673	ATM	A	T	1246	16	1211	17	0.900829	0.452656	1.79273	0.766124
4:3516559	rs1800493	LRPAP1	C	T	1215	46	1179	48	0.938965	0.621145	1.4194	0.765156
14:55227200	rs201029932	SAMD4A	G	A	1253	10	1215	11	0.873758	0.369219	2.06775	0.758801
12:51347786	rs61731820	HIGD1C	C	T	1248	8	1210	9	0.859022	0.329793	2.23752	0.755714
2:241526428	rs138005500	CAPN10	C	G	1240	23	1203	24	0.909807	0.509862	1.62348	0.749032
2:53943803	rs140678678	ASB3	C	T	1243	11	1214	12	0.873926	0.38349	1.99157	0.748466
7:105205815	rs35531972	RINT1	C	A	1221	32	1188	34	0.916226	0.56147	1.49513	0.726209
4:36126568	rs144280242	ARAP2	C	A	1256	7	1221	8	0.823573	0.29725	2.28183	0.708916
2:196619105	rs78583300	DNAH7	T	C	1236	21	1203	23	0.892155	0.490483	1.62277	0.708508
11:67203608	rs61731772	PTPRCAP	C	T	1233	21	1203	23	0.890937	0.489996	1.61995	0.705006
2:219747090	rs121908119	WNT10A	C	A	1226	4	1182	5	0.774669	0.20706	2.89825	0.704488
14:24838891	rs200694133	NFATC4	G	A	1254	3	1217	4	0.745531	0.166333	3.34159	0.701216
4:3446079	rs41264743	HGFAC	G	T	1219	40	1187	42	0.916932	0.58978	1.42556	0.700105
16:66434776	rs140269853	CDH5	G	A	1256	6	1221	7	0.806303	0.269817	2.4095	0.699894
6:149068778	rs45490997	UST	C	T	1210	28	1182	30	0.901747	0.535069	1.51971	0.697747
20:61870824	rs145995768	BIRC7	G	T	1255	7	1220	8	0.815045	0.293811	2.26097	0.694425
18:61322980	rs12953909	SERPINB3	C	T	1239	23	1202	25	0.886958	0.500395	1.57215	0.681257
13:42876091	rs17063163	AKAP11	A	G	1246	18	1207	20	0.872348	0.45884	1.65851	0.676966
6:26392768	rs142785600	BTN2A2	A	T	1259	2	1224	3	0.668202	0.111181	4.01591	0.659501
3:43388922	rs56104180	SNRK	C	T	1224	34	1191	37	0.898905	0.559768	1.44351	0.659204
14:24724663	rs35312232	TGM1	C	T	1221	43	1182	46	0.90896	0.594902	1.38881	0.658964
1:45500083	rs145298923	ZSWIM5	C	T	1233	18	1199	20	0.862805	0.453696	1.64082	0.652731
9:32635157	rs55890462	TAF1L	C	T	1252	3	1215	4	0.706701	0.157386	3.17325	0.650532
11:5776926	rs190757899	OR52N4	A	G	1249	14	1211	16	0.833927	0.404855	1.71774	0.622309
2:120439282	rs61730482	TMEM177	C	T	1232	29	1193	32	0.877473	0.527173	1.46054	0.615105
1:43738517	rs201188298	TMEM125	G	A	1255	7	1221	9	0.77209	0.286057	2.08393	0.609649
16:11785747	rs113940175	TXNDC11	G	C	1222	38	1187	41	0.888167	0.566648	1.39212	0.605014
1:152281724	rs149817134	FLG	G	T	1235	30	1195	33	0.874757	0.529781	1.44437	0.600992
17:65733661	rs142174717	NOL11	A	G	1253	8	1216	10	0.771352	0.302806	1.9649	0.586324
14:103342015	rs143813189	TRAF3	C	T	1255	5	1217	7	0.725241	0.22917	2.29513	0.584692
9:131469190	rs56251280	PKN3	C	A	1248	8	1214	10	0.770003	0.30232	1.96118	0.583744
13:21751164	rs117575190	MRP63	C	T	1219	30	1188	33	0.863947	0.523001	1.42716	0.567955
17:5289554	rs61753103	NUP88	T	C	1244	19	1203	22	0.831087	0.447057	1.54501	0.558651
2:112722801	rs199779970	MERTK	C	G	1256	1	1220	2	0.484792	0.0437618	5.37051	0.555147
8:124238771	rs61752957	ZHX1-C8ORF76	A	G	1230	29	1194	33	0.856942	0.516172	1.42268	0.55057
21:46309312	rs5030672	ITGB2	G	A	1236	11	1193	14	0.784168	0.354002	1.73705	0.549063
7:128491324	rs181067717	FLNC	C	T	1236	23	1197	27	0.835363	0.475625	1.46719	0.531327
17:79514675	rs149253459	C17orf70	T	C	1257	5	1218	7	0.687381	0.216874	2.17864	0.52418
13:77754330	rs61749892	MYCBP2	C	T	1249	13	1211	16	0.781166	0.373515	1.63373	0.511798
10:134726261	rs200571172	TTC40	A	C	1189	39	1144	43	0.86196	0.554149	1.34075	0.509873
5:75960968	rs34968964	IQGAP2	G	C	1251	12	1212	15	0.768478	0.357759	1.65072	0.499618
17:3599205	rs142863822	P2RX5	A	T	1221	9	1192	12	0.735948	0.308502	1.75564	0.489463
11:71718315	rs61744204	NUMA1	C	T	1232	32	1193	37	0.843222	0.521424	1.36362	0.486846
7:48314151	rs142391487	ABCA13	C	G	1245	19	1206	23	0.801498	0.433905	1.48051	0.479737
7:99817878	rs141119008	PVRIG	C	T	1241	18	1203	22	0.79578	0.423959	1.4937	0.477073
8:133844543	rs184113048	PHF20L1	G	A	1244	19	1203	23	0.796664	0.431453	1.47102	0.467534
17:73520380	rs144662042	TSEN54	C	T	1222	37	1185	42	0.844382	0.538452	1.32413	0.461192
11:123777546	rs117766872	OR8D4	G	C	1259	3	1223	5	0.580093	0.138111	2.4365	0.457047
19:50338843	rs193291405	MED25	C	G	1221	39	1179	45	0.8469	0.546652	1.31206	0.456889
8:77764484	rs139920573	ZFHX4	A	G	1254	8	1216	11	0.706036	0.282689	1.76338	0.456055
17:36486848	rs201214109	GPR179	C	G	1251	9	1214	12	0.716894	0.300226	1.71183	0.453576
22:22868592	TMP_ESP_22_22868592	ZNF280A	TG	T	1260	2	1225	4	0.518109	0.0945582	2.83886	0.448635
3:180322041	rs138114640	TTC14	C	T	1255	9	1214	12	0.712622	0.298551	1.70098	0.445307
20:43129073	rs139013659	SERINC3	G	A	1256	3	1222	5	0.566986	0.134927	2.38256	0.438531
17:37370522	rs79968874	STAC2	T	C	1242	13	1206	17	0.746804	0.3609	1.54534	0.431354
1:182026052	rs115402112	ZNF648	G	C	1223	39	1185	45	0.836336	0.540453	1.29421	0.422389
1:45271957	TMP_ESP_1_45271957	TCTEX1D4	CT	C	1250	2	1213	4	0.495695	0.0904479	2.71663	0.418775
2:239038829	rs140347701	ESPNL	C	G	1245	14	1208	18	0.747935	0.369946	1.51213	0.418722
3:47452583	rs149563514	PTPN23	C	T	1207	25	1176	30	0.799012	0.466576	1.36831	0.413648
2:228158021	rs55816283	COL4A3	C	T	1250	13	1211	17	0.737401	0.356114	1.52693	0.412068
12:68051571	rs56293072	DYRK2	A	G	1259	5	1222	8	0.603471	0.19655	1.85285	0.377543
7:99627504	rs148669042	ZKSCAN1	C	G	1206	17	1158	22	0.747173	0.394007	1.4169	0.372031
9:117848668	rs145086096	TNC	G	C	1253	10	1213	14	0.688928	0.3046	1.55818	0.370868
2:153575305	rs116506483	ARL6IP6	G	T	1239	25	1196	31	0.782839	0.459197	1.33458	0.368368
10:32856798	TMP_ESP_10_32856798	CCDC7	T	TA	1245	11	1209	15	0.696599	0.318227	1.52486	0.365739
19:17396577	rs145927575	ANKLE1	G	A	1239	16	1196	21	0.737804	0.382695	1.42243	0.363934
17:80789502	rs35283702	ZNF750	C	T	1241	17	1204	22	0.74227	0.391965	1.40565	0.360286
11:67395679	rs61738767	NUDT8	G	A	1250	11	1212	15	0.692147	0.316227	1.51495	0.357234
16:88496595	rs77951481	ZNF469	C	T	1092	17	1042	22	0.739752	0.390158	1.4026	0.355756
3:33725866	rs78304223	CLASP2	C	T	1190	23	1173	29	0.763461	0.43855	1.32909	0.339996
1:156823801	rs55757706	INSRR	G	T	1255	3	1221	6	0.507303	0.126292	2.03779	0.338784
14:60976501	rs146737847	SIX6	G	A	1214	16	1169	21	0.724582	0.3757	1.39744	0.336374
16:1388672	rs116106398	BAIAP3	C	T	1252	7	1216	11	0.625545	0.241306	1.62162	0.334406
1:179078052	rs55892721	ABL2	T	A	1250	11	1211	15	0.679649	0.310301	1.48863	0.334351
5:166711862	rs115605129	TENM2	G	A	1238	24	1197	31	0.764805	0.445518	1.31292	0.330793
11:562408	rs201977289	RASSF7	T	C	1259	3	1222	6	0.484965	0.120788	1.94714	0.307543
13:37596401	NA	SUPT20H	G	A	1258	3	1221	6	0.48256	0.120191	1.93745	0.304226
17:71241321	rs202220073	C17orf80	CGTAA	C	1229	28	1183	35	0.761261	0.459646	1.26079	0.289282
8:17612686	rs61733697	MTUS1	A	C	1224	36	1181	44	0.784009	0.50069	1.22765	0.287538
2:196728886	rs200303203	DNAH7	A	G	1249	15	1206	21	0.695833	0.356671	1.35751	0.28753
17:38643441	rs144692706	TNS4	C	T	1227	35	1182	43	0.780677	0.495818	1.22919	0.285068
7:4874735	rs148761575	RADIL	C	T	1228	24	1186	31	0.744488	0.434111	1.27677	0.283659
2:152425820	rs149881695	NEB	C	T	1258	5	1219	9	0.544412	0.18158	1.63226	0.277756
9:140444627	COSM1569349&TMP_ESP_9_140444627	PNPLA7	C	CT	1227	23	1191	30	0.731966	0.422322	1.26864	0.266147
10:24922388	rs61758700	ARHGAP21	T	C	1248	13	1205	19	0.663664	0.326073	1.35077	0.258178
4:189060803	rs62618670	TRIML1	T	A	1225	26	1184	34	0.740845	0.441444	1.24331	0.256145
2:27803089	rs115888025	C2orf16	T	C	1252	9	1212	14	0.61359	0.264357	1.42419	0.25558
7:150730966	rs117793104	ABCB8	C	G	1224	18	1186	25	0.697894	0.378456	1.28696	0.249328
19:8973988	rs61745929	MUC16	C	T	1258	4	1218	8	0.472514	0.141758	1.575	0.222291
2:113820124	rs144478519	IL36RN	C	T	1261	3	1222	7	0.42803	0.11035	1.66026	0.219849
15:63128231	rs78592652	TLN2	G	T	1226	4	1182	8	0.46687	0.140076	1.55607	0.214939
8:194695	rs148383942	ZNF596	C	A	1254	5	1217	10	0.503602	0.171494	1.47886	0.212005
1:179052079	rs151011675	TOR3A	G	C	1256	6	1214	11	0.51367	0.189072	1.39553	0.191419
20:42208627	rs35793869	SGK2	C	T	1247	3	1219	7	0.403519	0.103886	1.56736	0.189907
15:59350686	rs142293140	RNF111	T	A	1259	2	1220	6	0.334032	0.0672246	1.65977	0.180072
20:44515322	rs76638086	SPATA25	C	T	1245	7	1208	13	0.522669	0.207629	1.31572	0.168377
19:18502861	rs34666550	LRRC25	C	T	1220	35	1169	46	0.729011	0.465888	1.14074	0.166496
17:65907914	rs79076582	BPTF	A	G	1251	9	1203	16	0.555635	0.244307	1.2637	0.161003
18:5397364	rs140230336	EPB41L3	G	A	1258	4	1221	9	0.426973	0.13106	1.39102	0.157868
19:50747534	rs119103280	MYH14	G	T	1228	4	1180	9	0.420435	0.129067	1.36956	0.150427
4:143045853	rs36028457	INPP4B	A	G	1251	12	1208	20	0.58577	0.284827	1.20468	0.146005
19:46996916	rs375877688	PNMAL2	C	T	1258	1	1220	5	0.196444	0.0228479	1.68901	0.13821
10:105209356	rs200457105	CALHM2	CAG	C	1212	30	1167	42	0.69083	0.429108	1.11218	0.127924
12:58019202	rs151077423	SLC26A10	C	T	1259	3	1221	8	0.351927	0.0930293	1.33133	0.123951
9:131811694	rs117022779	FAM73B	C	T	1255	4	1212	10	0.393695	0.12293	1.26085	0.116492
5:38904082	rs35117676	OSMR	T	C	1238	23	1193	34	0.646061	0.378049	1.10408	0.11008
7:91727479	rs139046510	AKAP9	A	T	1258	2	1220	7	0.268823	0.0556861	1.29773	0.101943
16:67222999	rs150417999	EXOC3L1	G	A	1256	6	1209	13	0.441585	0.167113	1.16686	0.0992096
6:41001868	rs147669667	UNC5CL	G	T	1247	15	1204	25	0.575644	0.301734	1.09821	0.0937938
5:35667268	rs139580877	SPEF2	G	A	1235	28	1188	41	0.656932	0.403305	1.07006	0.0914217
16:75665388	rs149772470	KARS	C	T	1257	3	1215	9	0.318281	0.0858157	1.18047	0.0869201
2:32463365	rs149451729	NLRC4	C	A	1252	8	1206	16	0.46507	0.198032	1.0922	0.078832
19:21132497	rs148708334	ZNF85	A	G	1248	6	1212	14	0.407438	0.155844	1.0652	0.0670789
17:8167851	rs145526163	PFAS	G	A	1250	7	1210	16	0.426509	0.174705	1.04124	0.0613149
22:42914033	rs146723886	RRP7A	T	C	1229	30	1182	46	0.623048	0.390426	0.994271	0.0472493
1:201163305	rs189690117	IGFN1	CC	AG	1244	15	1200	28	0.512905	0.272375	0.965845	0.0386794
4:2831570	rs141518457	SH3BP2	G	A	1254	1	1215	10	0.0951594	0.012156	0.744922	0.0250618
9:6329010	rs202244630	TPD52L3	TG	T	1237	24	1181	45	0.514635	0.311329	0.850707	0.00958434
aAdjusted for age
