# Supplementary material for: Whole exome sequencing in 75 high-risk families with validation and replication in independent case-control studies identifies TANGO2, OR5H14, and CHAD as new prostate cancer susceptibility genes
Source: Oncotarget. 2016 Nov 26;8(1):1495–507. doi: 10.18632/oncotarget.13646 (PMC5341753; doi:10.18632/oncotarget.13646)
Supplement: Supplementary file 5 [file oncotarget-08-1495-s005.xlsx]

## Sheet: Sheet1
Supplemental Table 4: Association results for the nine top-ranked variants in full detaila
						FHCRC											PLCO											Combined Meta-Analysis
						Cases (n = 1,265)				Controls (n = 1,230)							Cases (n = 4,222)				Controls (n = 2,899)							Cases (n = 5,487)				Controls (n = 4,129)
Chr:Position	ID	Gene	REF	ALT	AA Change	Non-carrier	Carrier	Frequencyb		Non-carrier	Carrier	Frequencyb	ORc	95% CId	P		Non-carrier	Carrier	Frequencyb		Non-carrier	Carrier	Frequencyb	ORc	95% CId	P		Non-carrier	Carrier	Frequencyb		Non-carrier	Carrier	Frequencyb	ORc	95% CId	P
1:22923859	rs144329757	EPHA8	C	A	p.Pro607His	898	23	2.49729		841	8	0.942285	2.7	1.20 - 6.07	0.0165		4144	77	1.82421		2844	54	1.86335	0.97	0.69 - 1.39	0.876		5042	100	1.94477		3685	62	1.65466	1.14	0.83 - 1.57	0.42
2:242695399	rs146578303	D2HGDH	G	A	p.Ala225Thr	1228	31	2.46227		1212	13	1.06122	2.37	1.23 - 4.56	0.0096		4125	61	1.45724		2835	54	1.86916	0.8	0.55 - 1.16	0.228		5353	92	1.68962		4047	67	1.62859	1.04	0.75 - 1.43	0.821
3:97868404	rs112084609	OR5H14	A	G	p.Met59Val	1230	32	2.53566		1209	17	1.38662	1.85	1.02 - 3.36	0.0421		4114	102	2.41935		2842	56	1.93237	1.27	0.92 - 1.78	0.157		5344	134	2.44615		4051	73	1.77013	1.39	1.04 - 1.85	0.026
6:32946119	rs55952113	BRD2	G	C	p.Ala605Pro	1250	10	0.793651		1220	2	0.163666	4.99	1.09 - 22.86	0.0384		4186	26	0.617284		2871	21	0.726141	0.87	0.49 - 1.57	0.64		5436	36	0.657895		4091	23	0.559067	1.09	0.63 - 1.86	0.765
17:46805705	rs138213197	HOXB13	C	T	p.Gly84Glu	1246	18	1.42405		1220	3	0.245298	5.68	1.67 - 19.36	0.0054		4175	47	1.11322		2890	9	0.310452	3.78	1.94 - 8.28	0.000269		5421	65	1.18483		4110	12	0.291121	4.2	2.26 - 7.79	5.4 x 10-6
17:48542714	rs144030994	CHAD	G	T	p.Ala342Asp	1242	18	1.42857		1216	5	0.4095	3.51	1.30 - 9.49	0.0133		4170	52	1.23164		2871	28	0.96585	1.28	0.81 - 2.06	0.292		5412	70	1.27691		4087	33	0.800971	1.53	1.01 - 2.34	0.046
19:11486354	rs146815699	SWSAP1	C	A	p.Leu118Ile	1224	32	2.54777		1209	12	0.982801	2.61	1.34 - 5.09	0.005		4161	61	1.44481		2861	38	1.3108	1.12	0.75 - 1.70	0.593		5385	93	1.6977		4070	50	1.21359	1.41	0.99 - 2.00	0.055
22:20024596	rs186875212	TANGO2	C	G	p.Ser17Ter	1228	35	2.77118		1208	18	1.46819	1.93	1.08 - 3.42	0.0255		4125	97	2.29749		2851	48	1.65574	1.39	0.98 - 1.99	0.065		5353	132	2.40656		4059	66	1.6	1.52	1.13 - 2.05	0.006
22:50873415	rs114588174	PPP6R2	G	A	p.Arg103His	1230	26	2.07006		1213	13	1.06036	2.02	1.03 - 3.96	0.0402		4138	77	1.82681		2841	48	1.66147	1.09	0.76 - 1.58	0.636		5368	103	1.88265		4054	61	1.48238	1.26	0.91 - 1.73	0.163
aResults with P < 0.05 are in bold.
bCarrier frequency in percent
cAdjusted for age
d95% Confidence Interval
