# Supplementary material for: Whole exome sequencing in 75 high-risk families with validation and replication in independent case-control studies identifies TANGO2, OR5H14, and CHAD as new prostate cancer susceptibility genes
Source: Oncotarget. 2016 Nov 26;8(1):1495–507. doi: 10.18632/oncotarget.13646 (PMC5341753; doi:10.18632/oncotarget.13646)
Supplement: Supplementary file 6 [file oncotarget-08-1495-s006.xlsx]

## Sheet: Sheet1
Supplemental Table 5: Carrier frequency and carrier count of the risk allele in all families segregating the top nine variants.
					First Family			Second Family			Third Family			Fourth Family			Fifth Family			Sixth Family			Seventh Family			Eighth Family			Ninth Family
Chr	Position	Gene Name	Variant	No. Fams	Carrier Freq	Carrier Counta		Carrier Freq	Carrier Counta		Carrier Freq	Carrier Counta		Carrier Freq	Carrier Counta		Carrier Freq	Carrier Counta		Carrier Freq	Carrier Counta		Carrier Freq	Carrier Counta		Carrier Freq	Carrier Counta		Carrier Freq	Carrier Counta
1	22923859	EPHA8	p.Pro607His	7	0.43	3 out of 7		0.6	3 out of 5		0.5	2 out of 4		1	4 out of 4		0.5	3 out of 6		0.4	2 out of 5		0.33	1 out of 3
2	242695399	D2HGDH	p.Ala225Thr	9	0.5	3 out of 6		0.25	1 out of 4		0.2	1 out of 5		0.75	6 out of 8		0.17	1 out of 6		0.5	2 out of 4		0.17	1 out of 6		0.78	7 out of 9		0.3	3 out of 10
3	97868404	OR5H14	p.Met59Val	7	0.4	2 out of 5		0.4	2 out of 5		0.5	3 out of 6		0.5	2 out of 4		0.25	1 out of 4		0.14	1 out of 7		0.25	1 out of 4
6	32946119	BRD2	p.Ala605Pro	3	0.67	4 out of 6		0.83	5 out of 6		0.2	1 out of 5
17	46805705	HOXB13	p.Gly84Glu	5	0.4	2 out of 5		0.83	5 out of 6		0.33	1 out of 3		0.25	2 out of 8		0.75	3 out of 4
17	48542714	CHAD	p.Ala342Asp	5	0.57	4 out of 7		0.5	2 out of 4		0.6	3 out of 5		0.6	3 out of 5		0.25	1 out of 4
19	11486354	SWSAP1	p.Leu118Ile	5	0.5	3 out of 6		0.71	5 out of 7		0.25	1 out of 4		0.33	1 out of 3		0.5	5 out of 10
22	20024596	TANGO2	p.Ser17Ter	3	0.5	3 out of 6		0.6	3 out of 5		0.8	4 out of 5
22	50873415	PPP6R2	p.Arg103His	3	0.67	4 out of 6		0.83	5 out of 6		0.43	3 out of 7
aNumber of affected men with the risk allele out of the total number of affected men with complete genetic information.
