# Supplementary material for: Whole exome sequencing in 75 high-risk families with validation and replication in independent case-control studies identifies TANGO2, OR5H14, and CHAD as new prostate cancer susceptibility genes
Source: Oncotarget. 2016 Nov 26;8(1):1495–507. doi: 10.18632/oncotarget.13646 (PMC5341753; doi:10.18632/oncotarget.13646)
Supplement: Supplementary file 7 [file oncotarget-08-1495-s007.xlsx]

## Sheet: Sheet1
Supplemental Table 6: Association results when stratified by first-degree family history of PCaa
		FHCRC											PLCO											Combined Meta-Analysis
		Cases (n = 1,265)				Controls (n = 1,230)							Cases (n = 4,127)				Controls (n = 2,826)							Cases (n = 5,392)				Controls (n = 4,056)
Variant	Family History	Non-carrier	Carrier	Frequencyb		Non-carrier	Carrier	Frequencyb	ORc	95% CId	P		Non-carrier	Carrier	Frequencyb		Non-carrier	Carrier	Frequencyb	ORc	95% CId	P		Non-carrier	Carrier	Frequencyb		Non-carrier	Carrier	Frequencyb	ORc	95% CId	P
HOXB13 p.Gly84Glu	No	976	12	1.21457		1083	2	0.184332	6.36	1.42 - 28.54	0.016		3620	37	1.01176		2614	9	0.343119	3.15	1.59 - 6.98	0.002123		4596	49	1.0549		3697	11	0.296656	3.61	1.87 - 6.97	0.00013
	Yes	270	6	2.17391		137	1	0.724638	2.96	0.35 - 25.21	0.322		463	7	1.48936		203	0	0	na	na	0.0799e		733	13	1.74263		340	1	0.293255	naf	naf	0.032e
TANGO2 p.Ser17Ter	No	960	28	2.83401		1072	16	1.47059	1.94	1.05 - 3.62	0.036		3571	86	2.35165		2583	40	1.52497	1.548	1.06 - 2.29	0.024		4531	114	2.45425		3655	56	1.50903	1.65	1.19 - 2.28	0.0025
	Yes	268	7	2.54545		136	2	1.44928	1.98	0.40 - 9.78	0.401		460	10	2.12766		197	6	2.95567	0.71	0.26 - 2.12	0.5172		728	17	2.28188		333	8	2.34604	0.96	0.41 - 2.28	0.928
OR5H14 p.Met59Val	No	960	27	2.73556		1074	14	1.28676	2.15	1.12 - 4.13	0.021		3566	86	2.35487		2571	51	1.94508	1.23	0.87 - 1.75	0.255		4526	113	2.43587		3645	65	1.75202	1.39	1.02 - 1.90	0.036
	Yes	270	5	1.81818		135	3	2.17391	0.84	0.19 - 3.65	0.814		454	15	3.19829		200	3	1.47783	2.21	0.72 - 9.62	0.2142		724	20	2.68817		335	6	1.75953	1.47	0.57 - 3.82	0.427
CHAD p.Ala342Asp	No	973	11	1.11789		1078	5	0.461681	2.43	0.84 - 7.03	0.102		3609	48	1.31255		2597	26	0.991231	1.34	0.83 - 2.19	0.237		4582	59	1.27128		3675	31	0.836481	1.48	0.95 - 2.30	0.08
	Yes	269	7	2.53623		138	0	0	na	na	0.057		468	2	0.425532		201	2	0.985222	0.44	0.05 - 3.68	0.4119		737	9	1.20643		339	2	0.58651	naf	naf	0.183e
SWSAP1 p.Leu118Ile	No	952	28	2.85714		1074	10	0.922509	3.1	1.50 - 6.43	0.0023		3607	50	1.36724		2591	32	1.21998	1.15	0.74 - 1.81	0.55		4559	78	1.68212		3665	42	1.13299	1.51	1.03 - 2.21	0.035
	Yes	272	4	1.44928		135	2	1.45985	1.11	0.20 - 6.31	0.905		461	9	1.91489		200	3	1.47783	1.29	0.38 - 5.87	0.7029		733	13	1.74263		335	5	1.47059	1.22	0.43 - 3.49	0.707
EPHA8 p.Pro607His	No	697	19	2.65363		740	6	0.80429	3.37	1.33 - 8.49	0.0102		3590	66	1.80525		2576	47	1.79184	1.03	0.71 - 1.52	0.859		4287	85	1.94419		3316	53	1.57317	1.23	0.86 - 1.74	0.255
	Yes	201	4	1.95122		101	2	1.94175	0.99	0.17 - 5.68	0.992		460	10	2.12766		197	6	2.95567	0.73	0.27 - 2.18	0.5487		661	14	2.07407		298	8	2.61438	0.79	0.33 - 1.92	0.602
D2HGDH p.Ala225Thr	No	964	20	2.03252		1076	12	1.10294	1.88	0.91 - 3.87	0.087		3569	56	1.54483		2563	51	1.95103	0.81	0.55 - 1.20	0.291		4533	76	1.64895		3639	63	1.70178	0.98	0.70 - 1.37	0.898
	Yes	264	11	4		136	1	0.729927	5.61	0.71 - 44.41	0.102		461	5	1.07296		200	3	1.47783	0.72	0.18 - 3.56	0.6606		725	16	2.15924		336	4	1.17647	1.41	0.43 - 4.62	0.566
BRD2 p.Ala605Pro	No	976	8	0.813008		1085	2	0.183993	4.59	0.97 - 21.73	0.055		3628	21	0.5755		2598	20	0.763942	0.77	0.41 - 1.43	0.404		4604	29	0.625944		3683	22	0.593792	0.98	0.55 - 1.74	0.947
	Yes	274	2	0.724638		135	0	0	na	na	0.45e		464	4	0.854701		202	1	0.492611	1.71	0.25 - 33.64	0.631		738	6	0.806452		337	1	0.295858	naf	naf	0.231e
PPP6R2 p.Arg103His	No	961	20	2.03874		1078	11	1.0101	2.13	1.01 - 4.47	0.046		3586	66	1.80723		2571	43	1.64499	1.09	0.74 - 1.62	0.653		4547	86	1.85625		3649	54	1.45828	1.26	0.89 - 1.78	0.186
	Yes	269	6	2.18182		135	2	1.45985	1.41	0.28 - 7.12	0.678		459	9	1.92308		198	5	2.46305	0.79	0.27 - 2.59	0.671		728	15	2.01884		333	7	2.05882	0.95	0.38 - 2.36	0.908
aResults with P < 0.05 are in bold.
bCarrier frequency in percent
cAdjusted for age
d95% Confidence Interval
eFisher's exact P value
fMeta-analysis was not be performed since one of the case-control studies had no control carriers
