# Supplementary material for: Whole exome sequencing in 75 high-risk families with validation and replication in independent case-control studies identifies TANGO2, OR5H14, and CHAD as new prostate cancer susceptibility genes
Source: Oncotarget. 2016 Nov 26;8(1):1495–507. doi: 10.18632/oncotarget.13646 (PMC5341753; doi:10.18632/oncotarget.13646)
Supplement: Supplementary file 8 [file oncotarget-08-1495-s008.xlsx]

## Sheet: Sheet1
Supplemental Table 7: Association results when stratified by disease aggressivenessa
		FHCRC							PLCO							Combined Meta-Analysis
Variant	Disease Stratab	Non-carrier	Carrier	Freqc	ORd	95% CIe	P		Non-carrier	Carrier	Freqc	ORd	95% CIe	P		Non-carrier	Carrier	Freqc	ORd	95% CIe	P
HOXB13 p.Gly84Glu	Control	1220	3	0.245298	1		Reference		2890	9	0.310452	1		Reference		4110	12	0.291121	1		Reference
	Non-aggressive	915	13	1.40086	5.52	1.60 - 19.05	0.0069		3432	34	0.980958	3.33	1.59 - 6.97	0.0014		4347	47	1.06964	3.8	2.02 - 7.17	3.62 x 10-5
	Aggressive	331	5	1.4881	4.86	1.32 - 17.89	0.017		743	13	1.71958	5.86	2.49 - 13.77	5e-05		1074	18	1.64835	5.54	2.71 - 11.32	2.68 x 10-6
TANGO2 p.Ser17Ter	Control	1208	18	1.46819	1		Reference		2851	48	1.65574	1		Reference		4059	66	1.6	1		Reference
	Non-aggressive	908	21	2.2605	1.56	0.82 - 2.94	0.173		3390	76	2.19273	1.32	0.92 - 1.91	0.1316		4298	97	2.20705	1.37	1.00 - 1.89	0.047
	Aggressive	320	14	4.19162	2.98	1.46 - 6.08	0.0026		735	21	2.77778	1.69	1.00 - 2.84	0.048		1055	35	3.21101	2.06	1.35 - 3.13	0.00075
OR5H14 p.Met59Val	Control	1209	17	1.38662	1		Reference		2842	56	1.93237	1		Reference		4051	73	1.77013	1		Reference
	Non-aggressive	904	24	2.58621	1.87	1.00 - 3.50	0.051		3374	87	2.51372	1.32	0.94 - 1.86	0.109		4278	111	2.52905	1.43	1.06 - 1.93	0.019
	Aggressive	326	8	2.39521	1.81	0.77 - 4.23	0.173		740	15	1.98675	1.04	0.58 - 1.84	0.903		1066	23	2.11203	1.23	0.77 - 1.99	0.387
CHAD p.Ala342Asp	Control	1216	5	0.4095	1		Reference		2871	28	0.96585	1		Reference		4087	33	0.800971	1		Reference
	Non-aggressive	913	13	1.40389	3.4	1.24 - 9.34	0.017		3423	43	1.24062	1.29	0.80 - 2.09	0.295		4336	56	1.27505	1.54	1.00 - 2.38	0.049
	Aggressive	329	5	1.49701	3.01	1.02 - 8.92	0.047		747	9	1.19048	1.24	0.58 - 2.64	0.579		1076	14	1.2844	1.65	0.89 - 3.08	0.112
SWSAP1 p.Leu118Ile	Control	1209	12	0.982801	1		Reference		2861	38	1.3108	1		Reference		4070	50	1.21359	1		Reference
	Non-aggressive	904	19	2.0585	2.09	1.01 - 4.33	0.048		3416	50	1.44259	1.12	0.73 - 1.71	0.612		4320	69	1.57211	1.31	0.91 - 1.89	0.151
	Aggressive	320	13	3.9039	4.09	1.85 - 9.08	0.00052		745	11	1.45503	1.12	0.57 - 2.21	0.734		1065	24	2.20386	1.93	1.15 - 3.24	0.012
EPHA8 p.Pro607His	Control	841	8	0.942285	1		Reference		2844	55	1.89721	1		Reference		3685	63	1.6809	1		Reference
	Non-aggressive	668	16	2.33918	2.51	1.06 - 5.90	0.036		3405	60	1.7316	0.92	0.64 - 1.34	0.669		4073	76	1.83177	1.08	0.77 - 1.52	0.658
	Aggressive	230	7	2.95359	3.27	1.17 - 9.13	0.024		739	17	2.24868	1.2	0.69 - 2.09	0.511		969	24	2.41692	1.5	0.93 - 2.44	0.1
D2HGDH p.Ala225Thr	Control	1212	13	1.06122	1		Reference		2835	54	1.86916	1		Reference		4047	67	1.62859	1		Reference
	Non-aggressive	902	25	2.69687	2.62	1.33 - 5.16	0.0053		3387	49	1.42608	0.78	0.53 - 1.15	0.212		4289	74	1.69608	1.05	0.75 - 1.48	0.756
	Aggressive	326	6	1.80723	1.7	0.64 - 4.52	0.286		738	12	1.6	0.87	0.46 - 1.64	0.673		1064	18	1.66359	1.06	0.63 - 1.81	0.822
BRD2 p.Ala605Pro	Control	1220	2	0.163666	1		Reference		2871	21	0.726141	1		Reference		4091	23	0.559067	1		Reference
	Non-aggressive	920	7	0.755124	4.75	0.98 - 22.95	0.053		3436	20	0.578704	0.82	0.44 - 1.51	0.52		4356	27	0.616016	1.03	0.58 - 1.83	0.916
	Aggressive	330	3	0.900901	5.64	0.93 - 34.01	0.059		750	6	0.793651	1.12	0.45 - 2.78	0.81		1080	9	0.826446	1.55	0.69 - 3.51	0.285
PPP6R2 p.Arg103His	Control	1213	13	1.06036	1		Reference		2841	48	1.66147	1		Reference		4054	61	1.48238	1		Reference
	Non-aggressive	900	23	2.49187	2.34	1.17 - 4.68	0.016		3401	60	1.7336	1.04	0.71 - 1.52	0.86		4301	83	1.89325	1.25	0.90 - 1.75	0.186
	Aggressive	330	3	0.900901	0.87	0.25 - 3.08	0.83		737	17	2.25464	1.36	0.77 - 2.37	0.287		1067	20	1.83993	1.26	0.76 - 2.10	0.376
aResults with P < 0.05 are in bold.
bAggressive disease is Gleason 8-10 or regional/distant stage. Non-aggressive disease is Gleason 2-7 and local stage.
cCarrier frequency in percent
dAdjusted for age
e95% Confidence Interval
