# Supplementary material for: Whole exome sequencing in 75 high-risk families with validation and replication in independent case-control studies identifies TANGO2, OR5H14, and CHAD as new prostate cancer susceptibility genes
Source: Oncotarget. 2016 Nov 26;8(1):1495–507. doi: 10.18632/oncotarget.13646 (PMC5341753; doi:10.18632/oncotarget.13646)
Supplement: Supplementary file 9 [file oncotarget-08-1495-s009.xlsx]

## Sheet: Sheet1
Supplemental Table 8: High-impact COSMIC variants with population frequency <2%
									First Family				Second Family				Third Family
Chr	Position	Reference	Alt Allele	Gene Name	Transcript ID	Impact	Consequence	No. Fams	MaxCarrierFreq	MinorCarrierFreq	CarrierCounta		MaxCarrierFreq	MinorCarrierFreq	CarrierCounta		MaxCarrierFreq	MinorCarrierFreq	CarrierCounta
13	32972626	A	T	BRCA2	ENST00000544455	HIGH	STOP_GAINED	3	0.6	0.4	E:3/5 or D:2/5		0.5	0.166667	H:3/6 or K:1/6		0.4	0.4	C:2/5 or E:2/5
17	79972949	A	T	ASPSCR1	ENST00000306729	HIGH	SPLICE_SITE_ACCEPTOR	2	0.6	0.4	H:2/5 or F:3/5		0.5	0.166667	B:3/6 or G:1/6
6	139206935	C	T	ECT2L	ENST00000423192	HIGH	STOP_GAINED	2	0.166667	0.166667	B:1/6		1	0.333333	H:3/3 or C:1/3
5	112043416	T	C	APC	ENST00000507379	HIGH	START_LOST	1	0.2	0.2	G:1/5
11	108121752	CAG	C	ATM	ENST00000278616	HIGH	FRAME_SHIFT	1	0.4	0.4	G:2/5
11	108198392	T	TA	ATM	ENST00000278616	HIGH	FRAME_SHIFT	1	0.75	0.5	C:2/4 or G:3/4
11	108213987	G	A	ATM	ENST00000452508	HIGH	STOP_GAINED	1	0.2	0.2	I:1/5
11	108153564	CTTTTA	C	ATM	ENST00000527805	HIGH	FRAME_SHIFT	1	1	0.25	A:1/4 or C:4/4
13	32906876	CA	C	BRCA2	ENST00000380152	HIGH	FRAME_SHIFT	1	0.125	0.125	H:1/8
15	40902497	T	C	CASC5	ENST00000399668	HIGH	SPLICE_SITE_DONOR	1	0.166667	0.166667	G:1/6
15	40942578	T	C	CASC5	ENST00000399668	HIGH	SPLICE_SITE_DONOR	1	0.6	0.6	A:3/5 or E:3/5
16	68862199	G	T	CDH1	ENST00000422392	HIGH	STOP_GAINED	1	0.4	0.25	A:1/4 or G:2/5
22	29091856	AG	A	CHEK2	ENST00000434810	HIGH	FRAME_SHIFT	1	0.4	0.4	E:2/5
22	19183894	C	T	CLTCL1	ENST00000353891	HIGH	STOP_GAINED	1	0.6	0.6	I:3/5
X	41206704	G	GGT	DDX3X	ENST00000399959	HIGH	SPLICE_SITE_DONOR	1	NA	NA	NA
16	89866012	C	A	FANCA	ENST00000566889	HIGH	SPLICE_SITE_DONOR	1	0.5	0.5	K:2/4 or E:2/4
5	176517630	C	T	FGFR4	ENST00000503708	HIGH	STOP_GAINED	1	0.166667	0.166667	A:1/6
17	17124804	C	T	FLCN	ENST00000389169	HIGH	STOP_GAINED	1	0.5	0.2	H:1/5 or E:3/6
3	155632326	GAA	G	GMPS	ENST00000496455	HIGH	FRAME_SHIFT	1	0.4	0.4	C:2/5
12	25368405	A	T	KRAS	ENST00000256078	HIGH	STOP_GAINED	1	0.166667	0.166667	E:1/6
16	15829222	C	T	MYH11	ENST00000338282	HIGH	SPLICE_SITE_DONOR	1	0.333333	0.166667	A:1/6 or I:2/6
8	90993616	CA	C	NBN	ENST00000519426	HIGH	FRAME_SHIFT	1	0.2	0.2	D:1/5 or G:1/5
6	44233363	GA	G	NFKBIE	ENST00000275015	HIGH	FRAME_SHIFT	1	0.5	0.4	C:3/6 or G:2/5
10	104934741	T	C	NT5C2	ENST00000461461	HIGH	SPLICE_SITE_ACCEPTOR	1	0.285714	0.285714	K:2/7
8	17838213	G	T	PCM1	ENST00000519253	HIGH	STOP_GAINED	1	0.8	0.4	C:4/5 or B:2/5
8	17883148	TGA	T	PCM1	ENST00000327578	HIGH	FRAME_SHIFT	1	1	0.8	A:4/5 or F:5/5
11	117079612	C	T	PCSK7	ENST00000320934	HIGH	SPLICE_SITE_DONOR	1	0.75	0.5	A:2/4 or H:3/4
9	5522575	TG	T	PDCD1LG2	ENST00000397745	HIGH	FRAME_SHIFT	1	0.4	0.4	F:2/5
5	67586574	G	A	PIK3R1	ENST00000336483	HIGH	STOP_GAINED	1	0.4	0.2	I:1/5 or C:2/5
7	6026652	CT	C	PMS2	ENST00000441476	HIGH	FRAME_SHIFT	1	0.4	0.2	C:1/5 or F:2/5
6	106536106	AG	A	PRDM1	ENST00000369096	HIGH	FRAME_SHIFT	1	0.0833333	0.0833333	G:1/12
17	78325593	C	CT	RNF213	ENST00000508628	HIGH	FRAME_SHIFT	1	0.75	0.5	C:3/4 or B:2/4
X	153629244	C	G	RPL10	ENST00000458500	HIGH	STOP_GAINED	1	NA	NA	NA
17	75471643	CTGCCGCAGGGG	C	SEPT9	ENST00000427180	HIGH	FRAME_SHIFT	1	0.4	0.4	D:2/5
1	161326631	G	T	SDHC	ENST00000470743	HIGH	SPLICE_SITE_DONOR	1	0.2	0.2	F:1/5
8	30969143	GCA	G	WRN	ENST00000298139	HIGH	FRAME_SHIFT	1	0.2	0.2	I:1/5
3	14206978	TCTGGTAAAGCGGG	T	XPC	ENST00000285021	HIGH	FRAME_SHIFT	1	0.333333	0.333333	K:2/6
aLetters are haplotype followed by number of affected men with the risk allele over the total number of affected men in the family. Note: depending on which individuals have WES data, it could be unresolved which haplotype carries the candidate variant.
